# Supplementary material for: Gene regulatory network inference using PLS-based methods
Source: BMC Bioinformatics. 2016 Dec 28;17:545. doi: 10.1186/s12859-016-1398-6 (PMC5192600; doi:10.1186/s12859-016-1398-6)
Supplement: Additional file 1: — Code of PLSNET. The Matlab code of our proposed method (ZIP 4 kb) [file 12859_2016_1398_MOESM1_ESM.zip]

Archive with 6 entries (5 files):
- Code of PLSNET/README.txt
- Code of PLSNET/get_link_list.m
- Code of PLSNET/plsnet.m
- Code of PLSNET/plsnet_single.m
- Code of PLSNET/plsrank.m
- Code of PLSNET/
