# Supplementary material for: Gene regulatory network inference using PLS-based methods
Source: BMC Bioinformatics. 2016 Dec 28;17:545. doi: 10.1186/s12859-016-1398-6 (PMC5192600; doi:10.1186/s12859-016-1398-6)
Supplement: Additional file 1: — Code of PLSNET. The Matlab code of our proposed method (ZIP 4 kb) [file 12859_2016_1398_MOESM1_ESM.zip › Code of PLSNET/README.txt]

***********************************************************************

SOURCES


Here is a brief description of the MATLAB functions contained in the
 directory plsnet.m : 
Returns a matrix where the element (i,j) is the weight of the edge directed from the ith gene to the jth gene.

In the MATLAB prompt 

plsnet_single.m:
Returns a vector where the ith element is the weight of the edge directed from the ith gene to the target gene.
In the MATLAB prompt 

get_link_list.m: 
Writes the ranked list of inferred regulatory links.

**********************************************************************DEMO
D is a 100*100 matrix
V = plsnet(D,1:100,5,30,1000); 
get_link_list(V,1:size(V,1),{},0,'gene_network_ranklist.txt');
