# Supplementary material for: Gene regulatory network inference using PLS-based methods
Source: BMC Bioinformatics. 2016 Dec 28;17:545. doi: 10.1186/s12859-016-1398-6 (PMC5192600; doi:10.1186/s12859-016-1398-6)
Supplement: Additional file 1: — Code of PLSNET. The Matlab code of our proposed method (ZIP 4 kb) [file 12859_2016_1398_MOESM1_ESM.zip › Code of PLSNET/get_link_list.m]

function get_link_list(VIM,input_idx,gene_names,maxcount,filename)
%Get the ranked list of (directed) regulatory links
%
%get_link_list(VIM) writes the ranked list of all putative
%regulatory links. 
%VIM is a weighted adjacency matrix as returned by GENIE3. VIM(i,j) is the 
%weight of edge directed from the ith gene to the jth gene. 
%Self interactions do not appear in the list. Regulatory links with a 
%score equal to 0 are randomly permuted.
%In the ranked list of edges, each line has format:
%regulatory gene    target gene    weight of edge
%
%get_link_list(VIM,input_idx) only writes the links where the index of the
%regulatory gene (as ordered in VIM) is in input_idx. input_idx is a vector
%of length <= p, where p is the size of VIM, i.e. the number of genes. 
%The default vector contains the indexes of all genes in VIM.
%
%get_link_list(VIM,input_idx,gene_names) writes the ranked list with the 
%names of the genes that are in gene_names. gene_names is a cell of strings
%of length p. If gene_names is not provided or is an empty cell, genes are 
%named G1, G2, G3, etc.
%
%get_link_list(VIM,input_idx,gene_names,maxcount) writes only the first 
%maxcount regulatory links of the ranked list. If maxcount is equal to 0, 
%all the regulatory links are written.
%
%get_link_list(VIM,input_idx,gene_names,maxcount,filename) writes the 
%ranked list of regulatory links to file filename.

%% Check input arguments
error(nargchk(1,5,nargin));

if size(VIM,1) ~= size(VIM,2)
    error('VIM must be a square matrix.');
end

if nargin > 1 && sum(ismember(input_idx,1:size(VIM,1))) ~= length(input_idx)
    error('Input argument input_idx must be a vector containing integers between 1 and p, where p is the number of genes in VIM.')
end

if nargin > 2 && sum(size(gene_names)) ~= (size(VIM,1)+1) && ~isempty(gene_names)
    error('Input argument gene_names must be a cell of length p, where p is the size of VIM, or an empty cell.')
end

if nargin > 3 && maxcount < 0
    error('Input argument maxcount must be zero or a positive integer.');
end

if nargin > 4 && ~isa(filename,'char')
    error('Input argument filename must be a string.')
end
    
%% Get the non-ranked list of regulatory links
nb_genes = size(VIM,1);

% Indexes of input genes
if nargin >= 2
    input_idx = unique(input_idx);
else
    % Default: all genes are putative regulators
    input_idx = 1:nb_genes;
end
    
nb_tfs = length(input_idx);
nb_interactions = nb_tfs * nb_genes - nb_tfs;
interactions = zeros(nb_interactions,3);

k=0;
for i=1:nb_tfs
    for j=1:nb_genes
        if input_idx(i)~=j
            k = k + 1;
            interactions(k,:) = [input_idx(i) j VIM(input_idx(i),j)];
        end
    end
end

%% Rank the list according to the weights of the edges

[tmp,order] = sort(interactions(:,3),'descend');
scores_sort = interactions(order,:);

%% Random permutation of edges with score equal to 0
idx_zero = find(scores_sort(:,3)==0);
order_zero = randperm(length(idx_zero));
idx_zero_perm = idx_zero(order_zero);
scores_sort(idx_zero,:) = scores_sort(idx_zero_perm,:);

%% Write the ranked list of edges
if nargin > 3 && maxcount > 0 && maxcount < nb_interactions
    nb_interactions = maxcount;
end

if nargin == 5
    fid = fopen(filename,'w');
end

for n=1:nb_interactions
    if nargin == 5
        if nargin > 2 && ~isempty(gene_names)
            fprintf(fid,'%s\t%s\t%f\r\n',gene_names{scores_sort(n,1)},gene_names{scores_sort(n,2)},scores_sort(n,3));
        else
            fprintf(fid,'G%d\tG%d\t%f\r\n',scores_sort(n,1),scores_sort(n,2),scores_sort(n,3));
        end
    else
        if nargin > 2 && ~isempty(gene_names)
            fprintf('%s\t%s\t%f\n',gene_names{scores_sort(n,1)},gene_names{scores_sort(n,2)},scores_sort(n,3));
        else
            fprintf('G%d\tG%d\t%f\n',scores_sort(n,1),scores_sort(n,2),scores_sort(n,3));
        end
        
    end
end

if nargin == 5
    fclose(fid);
end
